# Supplementary material for: The Mediating Effect of Inflammation between the Dietary and Health-Related Behaviors and Metabolic Syndrome in Adolescence
Source: Nutrients. 2022 Jun 2;14(11):2339. doi: 10.3390/nu14112339 (PMC9182841; doi:10.3390/nu14112339)
Supplement: Supplementary file 1 [file nutrients-14-02339-s001.zip]

Archive with 1 entries (1 files):
- nutrients-1740240-supplementary.pdf
